# Supplementary material for: From risk to chronicity: genetic and neuroimaging insights into the evolving patterns of spontaneous brain activity in schizophrenia
Source: Psychol Med. 2025 Oct 10;55:e306. doi: 10.1017/S0033291725102006 (PMC12551581; doi:10.1017/S0033291725102006)
Supplement: Zhang et al. supplementary material 1 — Zhang et al. supplementary material [file S0033291725102006sup001.xlsx]

## Sheet: Table S1
Table S1. 10-point checklist of quality assessment.
Category 1: Subjects
1. Patients were evaluated prospectively, specific diagnostic criteria were applied, and demographic data were reported.
2. Comparison subjects were evaluated prospectively; psychiatric and medical illnesses were excluded.
3. Important variables (e.g., age, sex, illness duration, onset, medication status, and handedness) were checked either by stratification or statistically.
4. Sample size per group > 10.
Category 2: Methods for image acquisition and analysis
5. Whole brain analysis automated with no a priori regional selection.
6. The coordinates were reported in a standardized space.
7. The imaging technique was adequately described to ensure reproducibility.
8. Measurements were adequately described to ensure reproducibility.
Category 3: Results and conclusions
9. Statistical parameters for significant and important non-significant differences were provided.
10. Conclusions were consistent with the results obtained and the limitations were discussed.
Note: The checklist is based on previous meta-analyses1.2.
1. Shepherd, A.M., Laurens, K.R., Matheson, S.L., Carr, V.J. & Green, M.J. Systematic meta-review and quality assessment of the structural brain alterations in schizophrenia. Neurosci Biobehav Rev 36, 1342-1356 (2012). 2. Wang, T., et al. Altered resting-state functional activity in posttraumatic stress disorder: A quantitative meta-analysis. Sci Rep 6, 27131 (2016).

## Sheet: Table S2
Table S2. The detailed quality assessment scores of studies of individuals at high-risk stage.
Study	1	2	3	4	5	6	7	8	9	10	Total
Fryer et al. (2016)3	1	1	0.5	1	1	1	1	1	1	1	9.5
Guo et al. (2015)4	1	1	1	1	1	1	1	1	1	1	10
Guo et al. (2015)4	1	1	1	1	1	1	1	1	1	1	10
Guo et al. (2017)5	1	1	1	1	1	1	1	1	1	1	10
Lian et al. (2018)6	1	0.5	1	1	1	1	1	1	1	1	9.5
Liao et al. (2012)7	1	1	1	1	1	1	1	1	1	1	10
Liu et al. (2016)8	1	1	1	1	1	1	1	1	1	1	10
Liu et al. (2016)8	1	1	1	1	1	1	1	1	1	1	10
Ma et al. (2023)9	1	1	0.5	1	1	1	1	1	1	1	9.5
Ma et al. (2023)9	1	1	0.5	1	1	1	1	1	1	1	9.5
Tang et al. (2015)10	1	1	1	1	1	1	1	1	1	1	10
Wang et al. (2016)11	1	0.5	1	1	1	1	1	1	1	1	9.5
3. Fryer, S.L., et al. Reduced Amplitude of Low-Frequency Brain Oscillations in the Psychosis Risk Syndrome and Early Illness Schizophrenia. Neuropsychopharmacology 41, 2388-2398 (2016). 4. Guo, W., et al. Dissociation of functional and anatomical brain abnormalities in unaffected siblings of schizophrenia patients. Clin Neurophysiol 126, 927-932 (2015). 5. Guo, W., et al. Hyperactivity of the de…

## Sheet: Table S3
Table S3. The detailed quality assessment scores of studies of individuals with first-episode schizophrenia.
Study	1	2	3	4	5	6	7	8	9	10	Total
Chen et al. (2022)12	1	1	1	1	1	1	1	1	1	1	10
Chen et al. (2013)13	1	1	0.5	1	1	1	1	1	1	1	9.5
Cui et al. (2016)_AVH14	1	1	1	1	1	1	1	1	1	1	10
Cui et al. (2016)_nAVH14	1	1	1	1	1	1	1	1	1	1	10
Cui et al. (2016)_AVH14	1	1	1	1	1	1	1	1	1	1	10
Cui et al. (2016)_nAVH14	1	1	1	1	1	1	1	1	1	1	10
Fang et al. (2021)_DP15	1	1	1	1	1	1	1	1	1	1	10
Fang et al. (2021)_nDP15	1	1	1	1	1	1	1	1	1	1	10
Fryer et al. (2016)3	1	1	1	1	1	1	1	1	1	1	10
Gou et al. (2018)16	1	1	1	1	1	1	1	1	1	1	10
He et al. (2013)17	1	1	1	1	1	1	1	1	1	1	10
Hu et al. (2016)18	1	0.5	1	1	1	1	1	1	1	1	9.5
Huang et al. (2010)19	1	1	1	1	1	1	1	1	1	1	10
Huang et al. (2022)20	1	1	1	1	1	1	1	1	1	1	10
Jin et al. (2021)21	1	1	0.5	1	1	1	1	1	1	1	9.5
Kang et al. (2023)22	1	1	0.5	1	1	1	1	1	1	1	9.5
Kuang et al. (2022)23	1	1	1	1	1	1	1	1	1	1	10
Lei et al. (2015)24	1	1	1	1	1	1	1	1	1	1	10
Li et al. (2016)25	1	1	1	1	1	1	1	1	1	1	10
Li et al. (2017)_DS26	1	1	1	1	1	1	1	1	1	1	10
Li et al. (2017)_nDS26	1	1	1	1	1	1	1	1	1	1	10
Lian et al. (2018)6	1	0.5	0.5	1	1	1	1	1	1	1	9
Liu et al. (2016)8	1	1	1	1	1	1	1	1	1	1	10
Liu et al. (2016)8	1	1	1	1	1	1	1	1	1	1	10
Lui et al. (2010)27	1	1	1	1	1	1	1	1	1	1	10
Ma et al. (2023)9	1	1	0.5	1	1	1	1	1	1	1	9.5
Ma et al. (2023)9	1	1	0.5	1	1	1	1	1	1	1	9.5
Ren et al. (2013)28	1	1	1	1	1	1	1	1	1	1	10
Shao et al. (2022)29	1	0.5	1	1	1	1	1	1	1	1	9.5
Sun et al. (2021)30	1	1	1	1	1	1	1	1	1	1	10
Tong et al. (2022)31	1	1	1	1	1	1	1	1	1	1	10
Wang et al. (2018)32	1	0.5	1	1	1	1	1	1	1	1	9.5
Wu et al. (2019)33	1	1	1	1	1	1	1	1	1	1	10
Xie et al. (2021)34	1	1	1	1	1	1	1	1	1	1	10
Yan et al. (2020)35	1	1	1	1	1	1	1	1	1	1	10
Yu et al. (2021)36	1	1	1	1	1	1	1	1	1	1	10
Yu et al. (2021)36	1	1	1	1	1	1	1	1	1	1	10
Zhao et al. (2019)37	1	1	1	1	1	1	1	1	1	1	10
Abbreviations: AVH, auditory verbal hallucinations; DP, depressive patients; DS, deficit schizophrenia; nAVH, non-auditory verbal hallucinations; nDP, non-depressive patients; nDS, non-deficit schizophrenia.
12. Chen, C.X., et al. Aberrant Functional Connectivity of the Orbitofrontal Cortex Is Associated With Excited Symptoms in First-Episode Drug-Naive Patients With Schizophrenia. Front Psychiatry 13(2022). 13. Chen, J., et al. Comparative study of regional homogeneity in schizophrenia and major depressive disorder. Am J Med Genet B Neuropsychiatr Genet 162b, 36-43 (2013). 14. Cui, L.B., et al. Puta…

## Sheet: Table S4
Table S4. The detailed quality assessment scores of studies of individuals with chronic schizophrenia.
Study	1	2	3	4	5	6	7	8	9	10	Total
Alonso-Solis et al. (2017)_HP38	1	1	1	1	1	1	1	1	1	1	10
Alonso-Solis et al. (2017)_nHP38	1	1	1	1	1	1	1	1	1	1	10
Alonso-Solis et al. (2017)_HP38	1	1	1	1	1	1	1	1	1	1	10
Alonso-Solis et al. (2017)_nHP38	1	1	1	1	1	1	1	1	1	1	10
Gao et al. (2015)39	1	1	1	1	1	1	1	1	1	1	10
Gao et al. (2018)_TRS40	1	1	1	1	1	1	1	1	1	1	10
Gao et al. (2018)_nTRS40	1	1	1	1	1	1	1	1	1	1	10
Gao et al. (2022)41	1	1	1	1	1	1	1	1	1	1	10
Hoptman et al. (2010)42	1	1	1	1	1	1	1	1	1	1	10
Hoptman et al. (2010)42	1	1	1	1	1	1	1	1	1	1	10
Li et al. (2023)43	1	1	1	1	1	1	1	1	1	1	10
Li et al. (2023)43	1	1	1	1	1	1	1	1	1	1	10
Lui et al. (2015)44	1	1	0.5	1	1	1	1	1	1	1	9.5
Salvador et al. (2017)45	1	1	1	1	1	1	1	1	0.5	1	9.5
Turner et al. (2013)46	1	1	1	1	1	1	1	1	1	0.5	9.5
Turner et al. (2013)46	1	1	1	1	1	1	1	1	1	0.5	9.5
Yang et al. (2021)47	1	1	1	1	1	1	1	1	1	1	10
Yu et al. (2013)48	1	1	1	1	1	1	1	1	1	1	10
Yu et al. (2014)49	1	1	1	1	1	1	1	1	0.5	1	9.5
Yu et al. (2014)49	1	1	1	1	1	1	1	1	0.5	1	9.5
Zhou et al. (2019)_DS50	1	1	0.5	1	1	1	1	1	1	1	9.5
Zhou et al. (2019)_nDS50	1	1	0.5	1	1	1	1	1	1	1	9.5
Abbreviations: DS, deficit schizophrenia; HP, hallucinating schizophrenia patients; nDS, non-deficit schizophrenia; neg, negative; nHP, non-hallucinating schizophrenia patients; nTRS, non-treatment-resistant schizophrenia; TRS, treatment-resistant schizophrenia.
38. Alonso-Solis, A., et al. Altered amplitude of low frequency fluctuations in schizophrenia patients with persistent auditory verbal hallucinations. Schizophr Res 189, 97-103 (2017). 39. Gao, B., et al. Spontaneous Activity Associated with Delusions of Schizophrenia in the Left Medial Superior Frontal Gyrus: A Resting-State fMRI Study. PLoS One 10, e0133766 (2015). 40. Gao, S., et al. Distingui…

## Sheet: Table S5
Table S5. Demographic information of the six donors of gene expression data.
Donor ID	Age (y)	Sex	Ethnicity	Handedness	Hemispheres	Postmortem interval (h)	Samples
H0351.2001	24	Male	African American	Left	Left + Right	23	946
H0351.2002	39	Male	African American	Left	Left + Right	10	893
H0351.1009	57	Male	Caucasian	Cross-dominant	Left	25.5	363
H0351.1012	31	Male	Caucasian	Right	Left	17.5	529
H0351.1015	49	Female	Hispanic	Right	Left	30	470
H0351.1016	55	Male	Caucasian	Right	Left	18	501
Abbreviations: h, hour; y, year.

## Sheet: Table S6
Table S6. Demographic and clinical characteristics of studies of individuals at high-risk stage.
Study	Modality	Patients			Healthy controls
		Sample size (female)	Mean age	Education (y)	Sample size (female)	Mean age	Education (y)
Fryer et al. (2016)	fALFF	45 (21)	20.34	NA	85 (34)	22.65	NA
Guo et al. (2015)	ALFF	46 (17)	22.96	11.5	46 (23)	23.3	11.34
Guo et al. (2015)	fALFF	46 (17)	22.96	11.5	46 (23)	23.3	11.34
Guo et al. (2017)	fALFF	28 (7)	22.86	11.93	40 (20)	23.28	11.53
Lian et al. (2018)	fALFF	19 (6)	20.11	12.06	30 (14)	20.53	14.13
Liao et al. (2012)	ReHo	13 (7)	24.92	14.38	13 (7)	25.31	14
Liu et al. (2016)	ALFF	27 (11)	25.56	12.7	27 (9)	27.44	12.96
Liu et al. (2016)	ReHo	27 (11)	25.56	12.7	27 (9)	27.44	12.96
Ma et al. (2023)	fALFF	48 (23)	19	10.92	40 (16)	20.38	13.18
Ma et al. (2023)	ReHo	48 (23)	19	10.92	40 (16)	20.38	13.18
Tang et al. (2015)	ALFF	28 (9)	20.64	12.29	44 (19)	20.55	12.93
Wang et al. (2016)	ReHo	34 (13)	21.5	12.5	37 (19)	20.76	13.89
Abbreviations: ALFF, amplitude of low-frequency fluctuations; fALFF, fractional amplitude of low-frequency fluctuations; NA, not available; ReHo, regional homogeneity; y, year.

## Sheet: Table S7
Table S7. Demographic and clinical characteristics of studies of individuals with first-episode schizophrenia.
Study	Modality	Patients			Healthy controls			Illness duration (m)	PANSS			Medication (%)
		Sample size (female)	Mean age	Education (y)	Sample size (female)	Mean age	Education (y)		Total	Pos	Neg
Chen et al. (2022)	fALFF	56 (18)	23.64	12.41	27 (11)	21.93	13.67	9.79	107.93	15.41	24.64	naïve
Chen et al. (2013)	ReHo	36 (20)	28.28	NA	44 (27)	35.68	14.77	NA	NA	NA	NA	naïve
Cui et al. (2016)_AVH	ALFF	17 (7)	21.24	13.71	19 (9)	23.79	14.74	6.51	106.24	31.12	25.53	naïve
Cui et al. (2016)_nAVH	ALFF	15 (7)	22.53	13.4	19 (9)	23.79	14.74	10.2	88.07	17.93	22.73	naïve
Cui et al. (2016)_AVH	ReHo	17 (7)	21.24	13.71	19 (9)	23.79	14.74	6.51	106.24	31.12	25.53	naïve
Cui et al. (2016)_nAVH	ReHo	15 (7)	22.53	13.4	19 (9)	23.79	14.74	10.2	88.07	17.93	22.73	naïve
Fang et al. (2021)_DP	ReHo	35 (14)	22.26	13.51	34 (11)	21.35	13.38	10.74	89.29	22.8	19.77	naïve
Fang et al. (2021)_nDP	ReHo	34 (5)	22.68	13.38	34 (11)	21.35	13.38	13.59	88.85	23.35	21.82	naïve
Fryer et al. (2016)	fALFF	74 (25)	21.89	NA	85 (34)	22.65	NA	20.64	NA	13.86	17.25	89.5
Gou et al. (2018)	ReHo	28 (12)	23.9	12.9	21 (7)	28.8	12.9	15.1	85.7	17.8	21	drug free
He et al. (2013)	fALFF	104 (55)	25.36	12.14	104 (54)	26.61	12.74	3.3	92.14	NA	NA	naïve
Hu et al. (2016)	fALFF	42 (15)	24.86	10.48	38 (13)	24.76	11.05	8.38	91.9	25.6	18.17	naïve
Huang et al. (2010)	ALFF	66 (36)	24.2	11.5	66 (36)	24.5	12.7	8.8	107.2	26.4	20.7	naïve
Huang et al. (2022)	ReHo	187 (105)	25.25	11.44	100 (56)	25.29	13.54	13.14	91.87	22.73	24.21	NA
Jin et al. (2021)	ReHo	23 (12)	31.74	12.57	24 (12)	30.92	14.04	NA	NA	NA	NA	naïve
Kang et al. (2023)	ALFF	52 (32)	26	12.6	51 (29)	26	13	8	NA	NA	NA	naïve
Kuang et al. (2022)	ALFF	28 (12)	25.1	11.3	33 (17)	24.2	11.7	8.7	65.1	17.4	13.6	100
Lei et al. (2015)	ALFF	124 (63)	24.47	13.03	102 (52)	24.75	13.58	6.82	88.44	15.26	15.7	naïve
Li et al. (2016)	ALFF	20 (14)	22.9	12.5	16 (9)	22.4	13.2	6.4	101.6	25.1	18.8	naïve
Li et al. (2017)_DS	ALFF	41 (18)	23.32	11.63	42 (18)	23.29	12.57	20.15	99.38	22.15	27.49	naïve
Li et al. (2017)_nDS	ALFF	42 (17)	22.86	12.17	42 (18)	23.29	12.57	19.83	86.22	25.38	16.48	naïve
Lian et al. (2018)	fALFF	18 (10)	20.44	12.06	30 (14)	20.53	14.13	NA	NA	NA	NA	NA
Liu et al. (2016)	ALFF	27 (12)	25.44	12.3	27 (9)	27.44	12.96	18.32	85.78	21.56	23.15	44.44
Liu et al. (2016)	ReHo	27 (12)	25.44	12.3	27 (9)	27.44	12.96	18.32	85.78	21.56	23.15	44.44
Lui et al. (2010)	ALFF	34 (21)	24.6	12.1	34 (21)	25	13.4	7.8	104.2	26.9	19.1	naïve
Ma et al. (2023)	fALFF	44 (12)	20.48	11.68	40 (16)	20.38	13.18	NA	83.33	20.83	22.02	naïve
Ma et al. (2023)	ReHo	44 (12)	20.48	11.68	40 (16)	20.38	13.18	NA	83.33	20.83	22.02	naïve
Ren et al. (2013)	ALFF	100 (59)	24.3	12.32	100 (59)	24.39	13.15	6.25	97.88	25.11	18.84	naïve
Shao et al. (2022)	ALFF	155 (85)	24.75	11.29	97 (54)	25.03	13.49	9.28	91.83	22.5	24.21	100
Sun et al. (2021)	ReHo	40 (24)	28.15	10.75	42 (26)	29.17	14.34	7.86	NA	NA	NA	naïve
Tong et al. (2022)	ReHo	30 (16)	30.93	11.83	43 (24)	32.27	11.83	8.47	77.52	20	20.7	100
Wang et al. (2018)	ReHo	48 (27)	15.79	8.88	31 (17)	15.42	8.44	5.35	75.1	21.5	17.92	naïve
Wu et al. (2019)	fALFF	32 (16)	30.94	12.13	32 (11)	31.37	12.03	8.91	77.38	20	20.59	naïve
Xie et al. (2021)	ALFF	30 (17)	30.3	13.2	33 (20)	32.03	12.09	21.36	79.85	19.65	NA	100
Yan et al. (2020)	ReHo	69 (19)	24.22	13.23	74 (29)	26.27	14.69	13.74	84.19	24.42	17.58	naïve
Yu et al. (2021)	ALFF	22 (11)	33.41	10.77	60 (22)	32.87	14.02	15.48	93.5	27.18	19.82	naïve
Yu et al. (2021)	ReHo	22 (11)	33.41	10.77	60 (22)	32.87	14.02	15.48	93.5	27.18	19.82	naïve
Zhao et al. (2019)	ReHo	44 (13)	23.7	12.8	26 (9)	22.6	13.9	12	102	15.3	24.7	naïve
Abbreviations: ALFF, amplitude of low-frequency fluctuations; AVH, auditory verbal hallucinations; DP, depressive patients; DS, deficit schizophrenia; fALFF, fractional amplitude of low-frequency fluctuations; m, month; NA, not available; nAVH, non-auditory verbal hallucinations; nDP, non-depressive patients; nDS, non-deficit schizophrenia; neg, negative; PANSS, Positive and Negative Syndrome Sca…

## Sheet: Table S8
Table S8. Demographic and clinical characteristics of studies of individuals with chronic schizophrenia.
Study	Modality	Patients			Healthy controls			Illness duration (m)	PANSS			Medication (%)
		Sample size (female)	Mean age	Education (y)	Sample size (female)	Mean age	Education (y)		Total	Pos	Neg
Alonso-Solis et al. (2017)_HP	ALFF	19 (6)	40.05	NA	20 (7)	37.75	NA	193.32	NA	17.89	21.47	NA
Alonso-Solis et al. (2017)_nHP	ALFF	14 (6)	36.43	NA	20 (7)	37.75	NA	96	NA	11.43	14.36	NA
Alonso-Solis et al. (2017)_HP	fALFF	19 (6)	40.05	NA	20 (7)	37.75	NA	193.32	NA	17.89	21.47	NA
Alonso-Solis et al. (2017)_nHP	fALFF	14 (6)	36.43	NA	20 (7)	37.75	NA	96	NA	11.43	14.36	NA
Gao et al. (2015)	ReHo	14 (5)	33.2	11.7	14 (5)	34.9	11.3	110.4	74.1	16.4	22.6	drug free
Gao et al. (2018)_TRS	ReHo	17 (7)	31.24	12.24	29 (13)	32.73	14.28	168	97.76	27.53	21.05	drug free
Gao et al. (2018)_nTRS	ReHo	17 (8)	36.82	13.76	29 (13)	32.73	14.28	94.56	37.29	9.53	8.41	drug free
Gao et al. (2022)	ALFF	131 (55)	26.34	9.5	128 (53)	30.33	9.3	83.04	89.63	NA	NA	NA
Hoptman et al. (2010)	fALFF	29 (3)	36.5	12.4	26 (7)	41.9	15.2	156	76.5	18.4	20.2	100
Hoptman et al. (2010)	ALFF	29 (3)	36.5	12.4	26 (7)	41.9	15.2	156	76.5	18.4	20.2	100
Li et al. (2023)	ALFF	88 (43)	28.76	10.93	81 (41)	30.39	13.52	74.84	93.16	13.22	25.75	100
Li et al. (2023)	ReHo	88 (43)	28.76	10.93	81 (41)	30.93	13.52	74.84	93.16	13.22	25.75	100
Lui et al. (2015)	ALFF	37 (15)	36	14	59 (33)	38	14	177.72	71.2	18.31	18.2	100
Salvador et al. (2017)	ALFF	116 (35)	36.76	NA	122 (40)	36.51	NA	178.56	69.23	16.57	19.57	95.69
Turner et al. (2013)	ALFF	146 (35)	38	NA	160 (46)	37	NA	205.1	57.6	15	14.4	NA
Turner et al. (2013)	fALFF	146 (35)	38	NA	160 (46)	37	NA	205.1	57.6	15	14.4	NA
Yang et al. (2021)	ReHo	37 (28)	39.7	10.35	39 (30)	40.94	9.56	204	76	13.6	23.9	100
Yu et al. (2013)	ReHo	69 (36)	31.7	14.2	62 (NA)	29.9	15.3	85.2	52.9	12.1	13.4	100
Yu et al. (2014)	ALFF	69 (35)	31.7	14.2	62 (27)	29.9	15.3	85.2	52.9	12.1	13.4	NA
Yu et al. (2014)	fALFF	69 (35)	31.7	14.2	62 (27)	29.9	15.3	85.2	52.9	12.1	13.4	NA
Zhou et al. (2019)_DS	fALFF	33 (0)	48.7	8.82	40 (0)	45.95	10.6	319.32	NA	NA	NA	100
Zhou et al. (2019)_nDS	fALFF	41 (0)	46.02	9.2	40 (0)	45.95	10.6	282.12	NA	NA	NA	100
Abbreviations: ALFF, amplitude of low-frequency fluctuations; DS, deficit schizophrenia; fALFF, fractional amplitude of low-frequency fluctuations; HP, hallucinating schizophrenia patients; m, month; NA, not available; nDS, non-deficit schizophrenia; neg, negative; nHP, non-hallucinating schizophrenia patients; nTRS, non-treatment-resistant schizophrenia; PANSS, Positive and Negative Syndrome Sca…

## Sheet: Table S9
Table S9. Technique details of studies of individuals at high-risk stage.
Study	Scanner	Head coil	TR (ms)	TE (ms)	ST (mm)	FWHM (mm)	Threshold
Fryer et al. (2016)	Siemens (3T)	NA	2000	29	3.5	6	p < 0.05 (corrected)
Guo et al. (2015)	Siemens (3T)	NA	2000	30	4	8	p < 0.005 (corrected)
Guo et al. (2015)	Siemens (3T)	NA	2000	30	4	8	p < 0.005 (corrected)
Guo et al. (2017)	Siemens (3T)	NA	2000	30	4	8	p < 0.005 (corrected)
Lian et al. (2018)	Philips (3T)	NA	2000	30	4	NA	p < 0.01 (corrected)
Liao et al. (2012)	GE (1.5T)	Quadrature head coil	2000	40	5	NA	p < 0.05 (corrected)
Liu et al. (2016)	GE (1.5T)	NA	2000	40	5	8	p < 0.05 (corrected)
Liu et al. (2016)	GE (1.5T)	NA	2000	40	5	8	p < 0.05 (corrected)
Ma et al. (2023)	Siemens (3T)	16-channel head coil	2000	30	3.4	6	p < 0.05 (corrected)
Ma et al. (2023)	Siemens (3T)	16-channel head coil	2000	30	3.4	6	p < 0.05 (corrected)
Tang et al. (2015)	GE (3T)	Standard head coil	2000	40	3	6	p < 0.05 (corrected)
Wang et al. (2016)	GE (3T)	NA	2000	30	4	4	p < 0.005 (corrected)
Abbreviations: FWHM, full width at half-maximum; NA, not available; ST, slice thickness; T, Tesla; TE, echo time; TR, repetition time.

## Sheet: Table S10
Table S10. Technique details of studies of individuals with first-episode schizophrenia.
Study	Scanner	Head coil	TR (ms)	TE (ms)	ST (mm)	FWHM (mm)	Threshold
Chen et al. (2022)	Siemens (3T)	NA	2000	30	4	6	p < 0.05 (corrected)
Chen et al. (2013)	Siemens (3T)	Birdcage head coil	2000	30	4	4	p < 0.05 (corrected)
Cui et al. (2016)_AVH	Siemens (3T)	8-channel phased array	2000	30	4	4	p < 0.01 (corrected)
Cui et al. (2016)_nAVH	Siemens (3T)	8-channel phased array	2000	30	4	4	p < 0.01 (corrected)
Cui et al. (2016)_AVH	Siemens (3T)	8-channel phased array	2000	30	4	4	p < 0.01 (corrected)
Cui et al. (2016)_nAVH	Siemens (3T)	8-channel phased array	2000	30	4	4	p < 0.01 (corrected)
Fang et al. (2021)_DP	GE (3T)	Standard whole-head coil	2500	30	3.5	4	p < 0.05 (corrected)
Fang et al. (2021)_nDP	GE (3T)	Standard whole-head coil	2500	30	3.5	4	p < 0.05 (corrected)
Fryer et al. (2016)	Siemens (3T)	NA	2000	29	3.5	6	p < 0.05 (corrected)
Gou et al. (2018)	GE (1.5T)	NA	2000	40	5	4	p < 0.05 (corrected)
He et al. (2013)	GE (3T)	NA	2000	30	5	6	p < 0.05 (corrected)
Hu et al. (2016)	Siemens (3T)	NA	2000	30	3	8	p < 0.05 (corrected)
Huang et al. (2010)	GE (3T)	8-channel phased array	2000	30	5	8	p < 0.05 (corrected)
Huang et al. (2022)	Philips/Siemens/GE (3T)	8-channel phased array	2000	30	4	6	p < 0.05 (corrected)
Jin et al. (2021)	Philips (3T)	Soft head coil	2000	35	5	6	p < 0.05 (corrected)
Kang et al. (2023)	Siemens (3T)	NA	3000	30	3	6	p < 0.01 (corrected)
Kuang et al. (2022)	Philips (3T)	8-channel SENSE head coil	2000	30	4	8	p < 0.05 (corrected)
Lei et al. (2015)	GE (3T)	8-channel phased array	2000	30	5	6	p < 0.05 (corrected)
Li et al. (2016)	GE (3T)	8-channel phased array	2000	30	5	8	p < 0.05 (corrected)
Li et al. (2017)_DS	GE (3T)	8-channel phased array	2000	30	5	6	p < 0.05 (corrected)
Li et al. (2017)_nDS	GE (3T)	8-channel phased array	2000	30	5	6	p < 0.05 (corrected)
Lian et al. (2018)	Philips (3T)	NA	2000	30	4	NA	p < 0.01 (corrected)
Liu et al. (2016)	GE (1.5T)	NA	2000	40	5	8	p < 0.05 (corrected)
Liu et al. (2016)	GE (1.5T)	NA	2000	40	5	8	p < 0.05 (corrected)
Lui et al. (2010)	GE (3T)	NA	2000	30	5	8	p < 0.05 (corrected)
Ma et al. (2023)	Siemens (3T)	16-channel head coil	2000	30	3.4	6	p < 0.05 (corrected)
Ma et al. (2023)	Siemens (3T)	16-channel head coil	2000	30	3.4	6	p < 0.05 (corrected)
Ren et al. (2013)	GE (3T)	8-channel phased array	2000	30	5	8	p < 0.05 (corrected)
Shao et al. (2022)	Philips/Siemens/GE (3T)	NA	2000	30	4	6	p < 0.05 (corrected)
Sun et al. (2021)	GE (3T)	8-channel head coil	2000	30	3	6	p < 0.05 (corrected)
Tong et al. (2022)	Siemens (3T)	NA	2000	30	4	6	p < 0.01 (corrected)
Wang et al. (2018)	Siemens (3T)	NA	2000	30	4	4	p < 0.005 (corrected)
Wu et al. (2019)	Siemens (3T)	NA	2000	30	4	NA	p < 0.05 (corrected)
Xie et al. (2021)	GE (3T)	NA	2000	40	3.5	6	p < 0.05 (corrected)
Yan et al. (2020)	Siemens (3T)	Standard head coil	2500	30	3.5	4	p < 0.05 (corrected)
Yu et al. (2021)	Siemens (3T)	12-channel phased array	2000	30	4	6	p < 0.05 (corrected)
Yu et al. (2021)	Siemens (3T)	12-channel phased array	2000	30	4	6	p < 0.05 (corrected)
Zhao et al. (2019)	Siemens (3T)	Standard head coil	2000	30	4	4	p < 0.01 (corrected)
Abbreviations: AVH, auditory verbal hallucinations; DP, depressive patients; DS, deficit schizophrenia; FWHM, full width at half-maximum; NA, not available; nAVH, non-auditory verbal hallucinations; nDP, non-depressive patients; nDS, non-deficit schizophrenia; ST, slice thickness; T, Tesla; TE, echo time; TR, repetition time.

[truncated: 10 more sheets: Table S11, Table S12, Table S13, Table S14, Table S15, Table S16, Table S17, Table S18, Table S19, Table S20]
